# Supplementary material for: Peak Inhalation Exposure Metrics Used in Occupational Epidemiologic and Exposure Studies
Source: Front Public Health. 2021 Jan 8;8:611693. doi: 10.3389/fpubh.2020.611693 (PMC7820770; doi:10.3389/fpubh.2020.611693)
Supplement: Supplementary file 1 [file Table_1.XLSX]

## Sheet: Supplementary Table S1
Study ID	Reference	Epidemiologic study type e.g. cross sectional, retrospective cohort, etc.	Industry	Occupation/Department	Disease/Health Outcome	Health Assessment Method	Frequncy of Health Outcome Assessment	Study Selection or Health Observation Period	Health outcome classifiction (acute/chronic, delayed, specific time interval)	Reversability	Proportionality	Exposure Substance	Measurement Type e.g. quantitative measured, qualitative self reports, professional judgment,	Sample Type (persona/area, qualitative, JEM)	Sampling Strategy (realtime/timeintegrated))	Exposure Assessment Period	Frequency of Exposure Assessment	Sample Averaging Time (1-5 min, short term, task-based, 8-TWA)	Peak Summary Exposure Metric (average, maximum, 95th percentile etc.)	Kinetics of substance (fast, slow)	Sampling Instrument		Peak and additional exposure metrics measured?	Notes: Exposure metric associations with outcome(s)
N-1	Aaserud et al, 1990;	Case-series/ecological analysis	Rayon fiber/fabric manufacturing	Spinners, pressworkmen, machine conductor, fitter/assistant	Neurologic disease: neuropathy and encephalopathy	Clinical neurological examination (Electroencephalography (EEG), Electomyography (EMG), CT scans, cerebral blood flow measures) and standardized questionnaire	Once	Greater than 10 years exposure; 10-35 years	Chronic-years; acute-during shift	Not reported	Not reported	Carbon Disulfide (CS2), Hydrogen Sulfide (H2S)	Masured inhalation exposures. Not used in analysis	Personal	Full-shift time-integrated	34 yrs (1948-1982)	Measurements available througout study period	8-hour	Higest exposure; not used in analysis	CS2: rapid, 1hr half life in blood, H2S:	Nor reported		No
ARD-1	Abrahamsen R, et al., 2017	Cross-sectional	General population	All occupations grouped into 10 major occupational groups	Asthma and respiratory symptoms	Self-reported physician diagnosed asthma, respiratory symptoms questionnaire	Once	Ever/ past 12 months	Chronic	Asthma-irreversible; Symptoms-reversible	Asthma and symptoms -discrete;	Asthmagens (asthma-specific N-JEM for irritants and allergens)	Qualitative accidental peak exposure to irritants JEM	Qualitative JEM	N/A	Current job	Once	NA	Yes/No accidental peak exposure	Not reported	N/A		No
AR-1	Ahman et al., 1991	Cross-sectional (cross-shift) ecological analysis	Iron and steel foundries	Moulders and core makers	Acute respiratory effects (restrictive)	- Spirometry included nitrogen washout tests, helium equilibration, and diffusion capacity. -Interviews of subjects to determine symptoms (eyes, nose, upper airways, lungs, chronic bronchitis).	Twice	8 hrs, pre/post-shift; 7 years of resin exposure	Acute	Reversible	Proportional/quantal	Furan resin sand (furfuryl alcohol); formaldehyde; respirable dust; CO, SO2, Organic solvents	Measured inhalation exposure	Personal	Short-term time integrated and real-time peak concentration of furfuryl alcohol	Short periods across work shift	Once	short-term=15-30 min.	Higest exposure	Not reported	XAD tubes, cyclone, cassette, direct reading eletrochemical sensors		Yes (TWA & peak)	Both measures had NO association
N-2	Albers et al., 1988.	Retrospective cohort	Thermonuclear weapons components manufacturing	All workers	Neurological abnormalities (decreased strength, decreased coordination, increased tremor, decreased sensation)	Medical history questionnaire, clinical exam by neurologists, nerve conduction test	Once	Greater than 4 months exposure, 20-35 years ago	Chronic; Delayed symptoms >30 years	Reversible	Proportional	Mercury	Measured urine biomarker	Personal	Biomarker	33 years (1953-1986)	Quaterly through exposure period	Not reported	Higest exposure, # quarters above specific levels (freq)	Bioaccumulation, slow clearance	N/A		Yes (cumulative & peak)	Both had associations with several neurological measures.
ARD-2	Andersson E, et al., (2006)	Retrospective cohort	Sulphite mill workers	All workers	Ashtma -irritant exposure	Questionnaire- self-reported, physician diagnosed adult-onset asthma.	Once	Duration of employment between 1940-2000; eligibility >6 years employment; working in 19980-2000	Chronic	Asthma-irreversible;	Asthma -discrete;	Sulfur dioxide SO2; Any gassing event included SO2, CI2, /CIO2, or other irritant chemicals	Qualitative self-reported peak exposure giving rise to respiratory symptoms	Qualitative	N/A	Duration of employment between 1940-2000	Once	NA	Event Yes/No	Not reported	N/A		No
ARD-3	Andersson et al., 2003	Historical cohort	Pulp mill	Bleacery production, maintenance and laboratory workers	Asthma and obstruction	Questionnaire- of doctor diagnosed adult asthma, obstructive airways disease and self-reported airway symptoms/wheeze	Once	Duration of employment Mean 18.2 years. Ever health poutcome	Chronic	Asthma-irreversible; Symptoms-reversible	Asthma and symptoms -discrete;	Cl2/CIO2 bleaching agent and/or SO2- irritant gases	Gassing event resulting in respiratory symptoms	Qualitative	N/A	Duration of employment mean 18.2 years	Once	N/A	Event Yes/No	fast	NA		No
ARD-4	Antao et al., 2007	Cross-sectional;	Card processing plant	Flock workers	Respiratory symptoms; lung function	Cross-sectional survey, Spirometry; questionnaire dx diagnoses	Once	Current -during employment at plant	Chronic	Symptoms and lung function-reversible;	Symptoms -discrete; Lung function-proportional	rayon flock dust and fibers (real-time dust)	Qualitative task event; measured inhalation exposures (not used in epi)	Qualitative; personal	NA; real-time (not used in epi)	Current	Once	Not reported	Event Yes/No; (real-time not used in epi used to describe task)	Not reported	cassettes and data ram		No
CA-1	Beane Freeman LE, et al., (2009).	Prospective cohort	Formaldehyde industries; chemical and resin production and users, molded plastics, plywood	All workers	Cancer:Lymphohematopoietic malignancies	Mortality	Once	10 yrs follow up	Chronic	No reversible	Not proportional	Formaldehyde	Measured inhalation exposure	Not reported	Short duration and fullshift average	10 years	Not reported	15 min	peak conc; peak frequency (monthly, weekly, daily, hourly)	Not reported	Not reported		Yes (Peak & cumulative exposurre)	Association with peak exposure. No association with average intensity or cumulative exposure. Not causal association.
CA-2	Blair et al., 1998	Historical cohort	Acrylonitrile monomer, fiber and resin production	All workers	Cancer	Mortality	Once	about 30 years	Chronic	No reversible	Not proportional	Acrylonitrile	Measured inhalation exposure	Personal and area	full-shift and short duration time integrated	1960/70 to 1983	Multiple	8 hrs TWA and <15 minutes	frequency of peak >=20 ppm	Not reported	Not reported		Yes (peak & average & cumulative)	No elevated risk of cancers
ASP-1	Buchanan et al., 2003	Retrospective cohort	Coal mines	All workers	Silicosis	Radiographics identified silicosis cases	Multiple times	30 yrs	Chronic	Irreversible	Proportional	Silica	Measured inhalation exposure (not directly used in peak)	Not reported	Not reported	30 years	Multiple times	Not reported	Yes/No high CE category	Slow	Not reported		Yes (peak & cumulative)	Higher concentrations (Peaks) associated/increased risk at an exaggerated rate
ASP-2	Checkoway H & Rice CH. (1992).	Case control	Mining, foundries and mineral processing	All workers	Silicosis	Radiographics identified silicosis cases	Once	45 years, cases from 1935-1980	Chronic	Irreversible	Proportional	Silica dust	Measured inhalation exposure (not directly used in peak)	Not reported	Not reported	45 years	Multiple times	Not reported	Yes/No high CE category	Not reported	Not reported		Yes (peak & cumulative)	Both not significant
CA-3	Checkoway H, et al., 2015	Prospective cohort	Formaldehyde industries; chemical and resin production and users, molded plastics, plywood	All workers	Cancer: Leukemia and other lymphohematopoietic malignancies	Mortality	Once	from 1930s through 2005	Chronic	No reversible	Not proportional	Formaldehyde	Measured inhalation exposure	Not reported	Short duration and fullshift average	10 years	Not reported	8 hrs TWA and <15 minutes	Peak exposure intensity and frequncy categories	Not reported	Not reported		Yes (peak & average & cumulative)	Relative peak exposures and average non-peak exposures are better predictors of silicosis risk than cumulative exposure.
CA-4	Collins et al., 2003	Historical cohort	Chemical production	All workers	Cancer: lymphohaematopoeitic	Mortality (death certificates)	Once	Follow up form 1940-1997	Chronic	No reversible	Not proportional	Benezene	Measured inhalation exposure	Personal and area	Short duration and fullshift average	1940-1977 exposed;	Not reported	15 min	# of days with peak exposure >100ppm	Not reported	Not reported		Yes (peak & cumlative)	Neither was better. Cumulative performed better with little evidence of increasing risk. No trends by peak exposures for any of the cancers (but # of peak exposures is a better predictor of risk than cumulative exposure.
ARD-5	Collins et al., 2017	Cohort	Chemical Manufacturing	TDI production workers	Asthma incidence	Questionnaire; lung function test	Multiple time (annually)	5 years 2007-2012	Chronic	Asthma-irreversible; Lung function-reversible;	Asthma -discrete; Lung function-proportional	TDI (Toluene Diisocyanates)	Measured inhalation exposure	Personal	Full shift TWA; Short duration task not used in epi	5 years	Several times	8-TWA	95th percentile of TWA	Not reported	Covestro Industrial Hygiene Laboratory Method		Yes (peak & cumulative)	Both associated with outcome.
CA-5	Collins JJ et al., 2013.	Historical cohort	Reinforced plastic facilities	All workers	Cancer: Lymphatic and hematopoietic	Mortality (death certificates)	Once	Follow up from 1948-2008	Chronic	No reversible	Not proportional	Styrene	Measured inhalation exposure	Not reported	Not reported	1948-1977 exposed;	Not reported	15 min	#days with peak exposure >100ppm	Not reported	Not reported		Yes (peak & cumlative)	Both not significant
ARD-6	Cummings K, et al., (2010).	Cross-sectional	Soy processing plant	All workers	Asthma, obstruction and respiratory symptoms	Respiratory symptoms (questionnaire); Spirometry with MCT; allergy test; diagnosis ofasthma	Once	Symptoms in the past 12 months;	Chronic	Asthma-irreversible; Symptoms and lung function-reversible;	Asthma and symptoms -discrete; Lung function-proportional	Dust and soy antigen (real-time dust)	Measured inhalation exposure (not used in epi)	Qualitative; Personal	Real-time (not used in epi)	shift long 8 hrs current job	Once	Instantaneous	Peak categories (H,M,L) of highest real-time exposure	Not reported	DataRam and IOM		Yes (peak & average)	Peak performed better
ARD-7	Daroowalla F, et al. (2005)	Cross-sectional	Flock production and coating workers	All workers	Respiratory symptoms	Questionnaire: Interstitial disease and flu-like illness	Once	Symptoms anytime and flu-like symptoms in past 12 months	Chronic	Symptoms-reversible	Symptoms -discrete;	Nylon flock (respirable dust, fiber counts)	Measured inhalation exposure	Qualitative; Personal	Real-time (not used in epi)	shift long 8 hrs current job	Oince	Instantaneous	Frequency of peak task (H,M,L); (blow-down tasks using compressed air);	Not reported	DataRam and cyclone		Yes (peak, average, cumulative)	All metrics associated
AR-2	Eisen E.A. et al., (1991).	Intensive prospective cohort	Borax mining and refining plant	All workers	Acute irritation and respiratory symptoms and lung function	FEV1 and PEF	Many times per day over 4 days	1 hour intervals across shift over 4 days	Acute	Reversible	Proportional	Sodium Borate	Measured inhalation exposure	Personal	Rreal-time exposures	full-shift over 4 days	Multiple time over the period	15 min	15-min average	Not reported	Miniram real-time dust monitors		No
CVP-1	Fan Z.H., et al., (2009)	Prospective "panel" or intensive followup study	Service	Crossing guard	Cardiopulmonary health effects	Ambulatory electrocardiograms, spirometry (pre-post shift), heart rate variability	Continuous, post shift	24 hours of 1 day, over 3 weeks	Acute	Not recorded, likely reverisble	Not recorded, likely proportional	PM2.5	Measured inhalation exposure	Personal	24-hours real-time	3 weeks	3 times.	1 hour	Highest exposure	Slow	Side-Pak real-time aerosol monitor		Yes (peak, average)	Average metric performed better
ARD-8	Gadon et al., 1994	Case-series	Office building	All workers	Asthma	New-onset asthma; irritant symptoms	Once	Three months post exposure	Acute	Asthma-irreversible; Symptoms-reversible	Asthma and symptoms -discrete;	2-Diethylaminoethanol (anticorrosive agent)	Qualitative steam leak in heating system of office building	Qualitative	N/A	N/A	One time event	N/A	Event Yes/No	Not reported	N/A		No
CA-6	Glass et al., (2014)	Case-control	Pertoleum industry	All workers	Cancer: myeloproliferative disease and chronic myeloid leukaemia	Cancer cases from registries	Once	Before 2008	Chronic	No reversible	Not proportional	Benzene	Qualitative likelihood of peak exposure= >3 ppm for 15-60 min	Qualitative	NA	Not reported	Not reported	NA	Yes/No	Not reported	Not reported		Yes (peak, average)	Both not significant
CA-7	Glass et al., 2017	Case-control	Petroleum	Distribution terminal workers	lymphohematopoietic cancer	doctor-diagnosed	Once	years	Chronic	No reversible	Not proportional	benzene	Quantitative and professional judgment	Not reported	Full shift and short duration	years	Not reported	8 hrs and 15 minutes	Maximum job exposure; Yes/No peak exposure (>3ppm for 15-60 min at least 1 time perweek)	Not reported	Not reported		Yes (peak, average)	Not reported which performed better
ARD-9	Goodman, M et al. (2000)	Longitudinal cohort/nested case-control	Adhesive production facility	All workers	Obstruction	Pulmonary function test (obstruction); physical exam with medical questionnaire;	Multiple; Annual/biennial exams and PFT	17 years 1981-1998	Chronic	Symptoms and lung function-reversible;	Symptoms -discrete; Lung function-proportional	Methyl cyanoacrylate (MCA) and ethyl cyanoacrylate (ECA)	Measured inhalation exposure	Personal and Area	Short duration time integrated exposures	1 year in 1998 to represent study period 17 years	Multiple	Short term (10-15 min 3-4 times per day);	Peak categories of highest exposure ;	Not reported	Not reported		Yes (peak, average)	Both not significant
CVP-2	Guidotti T.L., & Hoffman H., (1999).	Accident investigation, before-after followup	Chemical manufactirung	Production workers	Cardiovascular risk	Medical Evaluation with questionnaire, interview, physical examination, lab studies, spirometry, blood/serum(serum cholesterol, triglycerides, glucose, lipoprotein), electrocardiogram	Twice	1 year	Acute	Not reported	Not reported	Carbon disulphide	Measured inhalation exposure	Personal	Short-duration time integrated	1 year	Multiple times	15 minutes	Higest exposure	Fast	Not reported		No
CA-8	Hauptmann et al., 2009 (detailed in Cole, 2010 review)	Case-control	Funeral industry	Funeral industry workers, embalmers and directors	Cancer:Lymphohematopoietic malignancies	Mortality	Once	long-term (deaths 1960-1985)	Chronic	No reversible	Not proportional	Formaldehyde	Measured inhalation exposure	Not reported; modelled	Real-time (10 sec recordings)	Long term-not reported	Not reported	15 minutes moving average	Maximum of 15 min moving averages	Not reported	Not reported		Yes (peak, avg, cum)	Significant association with all metrics .
ARD-10	Hauser, R., et al. (1995)	Prospective cohort	Cutting and welding	Boilermakers	Respiratory symptoms; Obstruction	Spirometry with methacholine challenge (obstruction) ; respiratory symptoms (questionnaire)	Twice pre-post repair work	4 weeks (pre/ post work).	Chronic	Symptoms and lung function-reversible;	Symptoms -discrete; Lung function-proportional	PM10, respirable vanadium dust (Fuel oil Ash)	Measured inhalation exposure	Personal	Short duration to full shift time integrated exposures based on tasks	4 weeks	Multiple times over 4 weeks	1-10 hrs	Highest mass concentration	Not reported	Filter based method		Yes (average, peak)	Significant association with all metrics .
S&BD-1	Henneberger et al., 2001.	Cross-sectional	Ceramics plant workers	Short-term and long-term workers	Beryllium sensitization	BeLPT test and questionnaire	Once/Twice	Long-term 8-40 years; and short-term <1-13 years.	Chronic	Irreversible	Discere	Beryllium	Measured inhalation exposure	Area	Short duration and full shift samples	17 years , 1981-1998	Multiple times	1-30 minutes	Highest max area-task exposure	Slow	Filter cassettess and AA analysis for metals		Yes (peak, avg, cum)	Peak was better measure, although not significant
ARD-11	Henneberger P., et al., (2005).	Historical cohort	Pulp mill	Bleacery production, maintenance and laboratory workers	Asthma and chronic bronchitis	self-reported asthma diagnosis by physician; wheeze; Chronic bronchitis	Once	Duration of employment Mean 18.2 years. Ever health poutcome	Chronic	Asthma and resp diagnosis -irreversible;	Asthma and resp diagnosis -discrete;	Ozone, CIO2, SO2	Self-reported exposure to an irritant gas resulting in acute respiratory symptoms	Qualitative	N/A	Duration of employment mean 18.2 years	Once	N/A	Event Yes/No	fast	NA		No
BM-1	Hernandez, AF, et al. (2006)	Before/after follow-up	Agricultural workers	Agricultural tasks including spraying	Biological makers of health/biological monitoring of exposure	cytotoxicity-biochemical changes in serum enzymes and other serum parameters: AST, ALT, LDH, CK, amnio-oxidase); makers of nephrotoxicity (urea, creatinine); lipid profile.	Twice	5 months	Chronic	Not reported	Not reported	Pesticide exposure:serum cholinesterase (BChE) and Cumulative exposure days	Qualitative	NA	NA	5 months; lifetime	Twice	N/A	Yes/No	Not reported	N/A		Yes (peak ,cumulative)	Not significant
ARD-12	Hoffman, C.D., et al., (2004).	Retrospective cohort	Pulp mill and paper mill	Bleachery workers and unexposed papermill workers	Rhinitis -irritant exposure	noninfectious rhinitis (questionnaire); Atopic/non-atopic (blood sample)	Once	Exposure duration	Chronic	Asthma and Atopy -irreversible;	Asthma and Atopy -discrete;	Ozone and other gases (ClO2, SO2)	Qualitative self-reported accidental gassing exposure resulting in respiratory symptoms	Qualitative	N/A	5 years duration of exposure	Once	NA	Yes/No accidental exposure	Not reported	N/A		No
AR-3	Holcroft, C.A., et al., 2004.	Cross-sectional (cross-shift)	Welding Apprentice Training Center	Welders	Acute respiratory effects, asthma and airway reactivity	Airway reactivity and acute respiratory response (spirometry); occupational asthma (questionnaire)	Multiple times	Acute (15 min and cross-shift); 6 month follow-up measures	Acute/Chronic	Reversible	Proportional/quantal	fluoride, Nox PM: Welding fume	Measured inhalation exposure	Personal	session-long time integrated and real-time peak dust concentration	Across-shift 2-3 hrs	Once	15 min-TWA from real-time dust measures and 2-3 hrs avg fluoride and NOxTWA	# peaks, 15 min average	Not reported	Not reported		Yes (Average, cumulative, peak)	The most significant associations were found with numbers of peak exposures and cumulative exposure under peaks
N-3	Horstman et al., 2001	Cross-sectional/ecological analysis	Printing shops	All workers	Neurologic symptoms	Questionnaire: fatigue, headache, dizziness, intoxication, dry skin	Once	Not reported	Acute	Not reported	Not reported	Organic solvents (mixture e.g., methyl ethyl ketone, toluene, trichloroethylene)	Measured inhalation exposure	Personal and Area	Full shift, grab samples and real-time samples	Shift long	Single	shift long, 5-minutes avg, instantaneous	ST Average, duration and frequency of short term; not used in analysis	Not reported			Yes (Peak, average)	Signifcant differences not reported
AR-4	Hu X, et al., (1992).	Intensive prospective cohort	Borax mining and refining plant	All workers	Acute irritation and respiratory symptoms	Questionnaire on irritant and respiratory symptoms (eye, nose, throat, cough, breathlessness, sneeze)	Many times per day over 4 days	1 hour intervals across shift over 4 days	Acute	Reversible	Quantal	Sodium Borates	Measured inhalation exposure	Personal	Real-time exposures	full-shift over 4 days	Multiple time over the period	15 min	15-min average	Not reported	Miniram real-time dust monitors		Yes (average, peak)	Peak
CA-9	Kamiya H et al., 2019	Cohort/Methods	Asbestos exposed occupations	Asbestos exposed occupations	Mesothelioma	Mesothelioma cancer registry	Once	years	Chronic	No reversible	Not proportional	Asbestos	Quantitative JEM based on measurements and professional judgement	JEM	full-shift and short duration time integrated	1943-2004	Multiple	short-term/15 min nominal	Intensity, frequncy and duration categories (or midpoints)	Not reported	Not reported		Yes (Cumulatve, average, peak)	Peak
ARD-13	Kanwal et al., 2006	Cross-sectional	Microwave popcorn production plants	All workers	Respiratory symptoms; lung function	Respiratory symptoms; lung function	Once	Exposure duration	Chronic	Symptoms and lung function-reversible;	Symptoms -discrete; Lung function-proportional	Diacetyl	Measured inhalation exposures	Pesonal and area	Real-time	Across shift	Once	Not reported	Highest TWA air concentrations of diacetyl (Not used in epi analysis)	Not reported	FTIR and sorbent tubes		Yes (average, peak)	Not reported
ARD-14	Kanwal et al., 2011	Cross sectional,	Food manufacturing/ microwave Popcorn	All workers	Respiratory symptoms; Obliterative bronchiolitis	Spirometry declines; respiratory symptoms	Once	3 years, 2000-2003	Chronic/rapid onset and progression	Symptoms and lung function-reversible;	Symptoms -discrete; Lung function-proportional	Diacetyl	Qualitative task potential; measured inhalation exposure	Personal	Full shift TWA	1 week at the time of survey	Once	8-hrs full shift	Peak yes/no; Highest average not used in epi analysis	uknown	Sorbent tubes		Yes (peak, average)	Not reported
AR-5	Khatri M, et al., (2013).	Before/after experiment; ecological analysis	Photocopier Center	Volunteers exposed to printer emissions	Acute airways inflammation	oxidative stress and upper respiratory tract inflammation: Pre-post nasal lavage samples analyzed for cytokines, infammatory cells, total proteins; urine-analyzed for 8-hydroxydeoxyguanosine (8-OH-dG)	Multiple times	1 day across shift	Acute	Reversible	Proportional	Nanoparticles (total); ozone; tVOCs;	Measured inhalation exposure	Area	Real-time and time integrated exposure; peak number concentration (189,500); peak ozone and tVOC	1 day across shift	Repeated	Instantaneus, intrument specific	Highest NP	Not reported	FMPS, APS, CPC, CO monotor, ToxiRae, Q-Track,		Yes (average, peak)	Peak
N-4	Landrigan et al., 1987	Before-after followup	Pipe manufacturing plant	Degreaser and crane operators	Neurological	Questionnaire , blood and urine biomarkers	Twice	3 months past exposure	Acute/chronic effects	Not reported	Not reported	Trichlorothylene	Measured inhalations exposure	Personal	Short-duration time integrated	3 months	Twice	5-15 minutes	Average short-duration	Slow	Activated charcoal sorbent tubes		Yes (average and peak)	Not reported
N-5	Langauer-Lewowicka H, et al. (1983).	Cross-sectional	Polyvinyl chloride production	All workers	Neurologic	Medical exams: astheno-autonomic syndrome, positive neurological findings, cerebellar disturbances, symptoms, biomarkers	Once	1-25 years of exposure	Chronic-years; acute during shift	Not reported	Not reported	Vinyl chloride (VC)	Qualitative/inferred from narcotic state at work	Qualitative	Qualitative	On the day of observation/testing	Estimated at the time of contact	N/A	Yes/No	Rapid	N/A		No
N-6	Langworth S, et al. (1992).	Cross-sectional	Chloralkali production workers (exposued); paper and sawmill (unexposed)	All workers	Neurologic (CNS)	Self-reported symptoms, personality changes, psychometric tests for CNS symptoms, forearm tremors	Once	1-45 years of exposure; blood mercure >75 nmol/l in past 3 years	Chronic-years	Not reported	Not reported	Mercury	Measured blood and urine biomarker	Personal	Biomarker	5 years	Multiple times in 5 years	N/A	Frequency of exposure above specific level	Slow	N/A		Yes (intensity, long-term, peak)	Only peak was associated
CA-10	Lewis SJ, et al., (1997).	Retrospective cohort	Pertoleum industry	All workers	Cancer: Leukemia	(ICD-9 codes)	Once	cases before January 1994 (1902-1990)	Chronic	No reversible	Not proportional	Benezene	Quantitative modeling	Modeling	full-shift and short duration time integrated	Years	Multiple	Not reported	Peak intensity, duration, and frequency categories	Not reported	Not reported		Yes (cumulative, peak)	Not reported
ARD-15	Lillienberg et al., 2014	Retrospective cohort	General population	All occupations	Asthma and respiratory symptoms	New-onset asthma-physician diagnosed; irritant symptoms questionnaire	Twice	20 years btween 1880-2000	Chronic	Asthma-irreversible; Symptoms-reversible	Asthma and symptoms -discrete;	Asthmagens (asthma-specific N-JEM and SK-JEM for irritants and allergens)	Qualitative accidental peak exposure to irritants JEM	JEM	N/A	20 years 1980-2000	Once	NA	Yes/No accidental exposure	Not reported	N/A		No
ARD-16	Lindberg E & Hedenstierna G. (1983).	Cross-sectional/cross-week	Chrome plating	All workers	Respiratory symptoms; Chronic bronchitis	Questionnaire: nose, throat, chest symptoms; Spirometry: lung function; Assessment of the nose (mucosa), changes in nasal septum	Once/Twice	one week for short term and years for long term effect vs reference group	Chronic	Symptoms and lung function-reversible;	Symptoms -discrete; Lung function-proportional	chromic acid and other acids and metal salts	Measured inhalation exposure	Personal and area	Full shift TWA	1 week at the time of survey	Repeated	6-8 hrs	Highest; yes/no above a target value	Not reported	glass fiber filter method and AA analysis		Yes (average, peak)	both had associations
AR-6	Lofstedt H et al., 2017	Cross-sectional/cross-shift	Wood working industry	Wood pellet worker	Acute respiratory effects	questionnaire, medical examination, spirometry, nasal PEF	Twice	day	Acute	Reversible	Proportional/quantal	wood dust; monoterpenes	Measured inhalation exposure	Personal exposure;	Real-time dust and full shift monoterpenes TWA	Work shift (day)	Once	20 sec	# peaks/hr>threshold; duration /hr>threshold, highest concentration/hr >threshold of rt dust measurements	Not reported	Dustrack and filter cassette		Yes (average, peak)	Both not significant
CA-11	Mahboubi, A., et al., (2013).	Case-control	Population	Multiple occupations in work histories	Cancer: Lung	histologically-confirmed	Once	Cases from 1979-1986 and 1996-2003	Chronic	No reversible	Not proportional	Formaldehyde	Qualitative categories Professional judgment	Qualitative	NA	During years exposed	Not reported	NA	High concentration level category	Not reported	Not reported		Yes (cumulative, peak)	No significant
N-7	Maizlish NA, et al. (1985).	Cross-sectional	Lead smelters (exposed); glass factory (unexposed)	Production workers	Neurological	Neurobehavioral Core Test Battery (NCTB)-Mood in past 7 days, simple reaction time, short term memory, manual dexterity, perceptual speed, visual memory, fine motor control,	Once	Long term workers (hired between 1986-1992 and still employed in 1993).	Chronic-years	Not reported	Not reported	inorganic lead	Measured blood biomarker	Personal	Biomarker	7 years	Multiple times in 7 years	N/A	Higest exposure	Slow	N/A		Yes (average, peak)	Both significant
ASP-3	Mastrangelo G, et al., (2009).	Retrospective cohort	Multiple industries with asbestos exposure	Different occupations	Asbestos –related disease	Low-dose Computed tomography (CT): asbestosis, pleural plaques, diffuse pleural thickening	Past asbestos workers, so prior asbestos exposure.	Avg duration of exposure 17-20 years	Chronic	Irreversible	Proportional	Asbestos	Modelled exposures	NA	NA	Avg duration of exposure 17-20 years	Multiple	NA	Highest asbestos exposure for any job held during work	Slow	NA		Yes (peak, cumulative)	Both
ARD-17	Mehta AJ, et al. (2005).	Longitudinal (cohort) based on 2 cross-sectional surveys	Pulp mills	Exposed bleachery workers (process, lab and maintenance) and paper mill workers as unexposed	Obstruction	Spirometry: ATS-defined airflow limitation (obstruction) and questionnaire	Twice	5-6 years from baseline 1995-96 to follow-up 1998-2000	Chronic	Symptoms and lung function-reversible;	Symptoms -discrete; Lung function-proportional	irritant gases: ozone, ClO2, SO2	Self-reported personal exposure to ozone gassing event: Event resulted in coughing, wheezing, breathlessness, or pain in chest	Qualitative	N/A	5-6 years	Twice	N/A	Event Yes/No	Not reported	NA		No
ARD-18	Meredith SK, et al. (2000).	Case control	Multiple: flame bonding and the surface coating of fabrics; manufacturing of moulded and block flexible polyurethane foam; chemical plant	Various occupations not specified.	Asthma	Occupational physicians confirmed cases of OA	Once	Six years: 1988-1993	Chronic	Asthma-irreversible;	Asthma -discrete;	Isocyanates (TDI and MDI)	Measured inhalation exposure	Personal	Short duration and full shift TWA	Six years: 1988-1993	Multiple time over the period	15-20 minutes and full shift average	Higest exposure and exposure > critical value	Not reported	Paper tape monitor		Yes (average, peak)	Average performed better
ASP-4	Moore, et al.(1990).	Retrospective cohort	iron ore mine and beneficiation planr	Not specified	Pneumoconiosis	Radiographs for pneumoconiosis classified by International Labour Office (ILO) classification as category-I or higher at the time of study	1 group diagnosed 1972-1979; 2nd group diagnosed in 1981	Years, not specified	Chronic	Irreversible	Proportional	dust and quartz	Measured inhalation exposure	Not reported	Time integrated	years, not specified	Multiple times	Not reported	Yes/No high CE category	slow	Not reported		Yes (cumulative, peak)	Peak performed better
N-8	Morrow LA, et al., (1991).	Before-after followup	Patients at occupational clinic	Patients at occupational clinic	Neurological	neuropsychological performance : Personality and cognitive changes consistent with “mild toxic solvent encephalopathy” from questionnaire results	2 time points 16 months apart	1-15 years of exposure	Chronic-years	Not reported	Not reported	Organic solvents (mixture e.g., methyl ethyl ketone, toluene, trichloroethylene)	Qualitative/questionnaire based brie/high exposure that resulted in a visit to the emergency room or a hospitalization	Qualitative	Qualitative	1-15 years (questionnaire evaluation)	Twice	N/A	Yes/No	Variable	N/A		No
ARD-19	Murgia N, et al., (2011).	Historical cohort	Pulp mill	Bleacery production, maintenance and laboratory workers	Respiratory disability for asthma, Rhinitis, chronic bronchitis	Questionnaire: Respiratory work disability- Affirmative answer to “ Had to change your job or task due to respiratory problems”; self-reported asthma; childhood asthma, chronic bronchitis, chronic rhinitis, allergic status.	Once	Duration of employment Mean 18.2 years. Ever health poutcome	Chronic	Asthma and resp diagnosis -irreversible;	Asthma and resp diagnosis -discrete;	Cl2/CIO2 bleaching agent and/or SO2- irritant gases	Gassing event resulting in respiratory symptoms	Qualitative	N/A	Duration of employment mean 18.2 years	Once	N/A	Event Yes/No	Not reported	NA		No
BM-2	Niza S & Jamal H. (2007).	Cross sectional	Transportation and office workers	Transportation and office workers	Biological makers of health/exposure	blood carboxyhaemoglobin (COHb)- body burden of CO	Once	8 hrs cross shift	Acute/Chronic	Not reported	Not reported	Carbon monoxide (CO)	Measured inhalation exposure	Area	real-time	8 hrs, cross shift	4 times a shift	15 minutes	Highest exposure	Not reported	Portable Quest CO detector		Yes	Average performed better
ARD-20	Ott MG, et al., (2000).	Longitudinal/retrocpective cohort	Chemical manufacturing	TDI production workers	Asthma	Annual respiratory health outcomes: asthma, irritant response (physician assessment) ; respiratory symptoms (questionnaire); lung function (spirometry)	Multiple	1967-1992	Chronic	Asthma-irreversible; Symptoms and lung function-reversible;	Asthma and symptoms -discrete; Lung function-proportional	TDI (toluene diisocyanate)	Measured inhalation exposure	Personal and Area	Short duration and full shift time integrated	1967-1992	Multiple times	9 min and 8 hrs	Short duration and full shift > target concentration; Frequency of peaks	Not reported	Multiple TDI time integrated sampling methods		Yes, highest (frequncy greater than target), average and cumilative	Only cumulative exposure results reported quantitatively. Not possible to compare relative performance of metrics
CA-12	Partanen T, et al. (1985)	Case-control	Wood working and formaldehyde glue manufacturing industry	All workers	Cancer: respiratory	respiratory and related cancers of the mouth, pharynx, nose, sinuses, larynx, epiglottis, and lung, trachea from cancer registry	Once	1957-1981	Chronic	No reversible	Not proportional	Formaldehyde	Qualitative categories Professional judgment	Qualitative	NA	During years exposed	Not reported	NA	Concentration level >2ppm category	Not reported	Not reported		Yes; mean, cumulative and highest exposure category	No significant associations observed with any metrics
AR-7	Redlich et al., 2001	Cross-sectional (cross-shift; cross week)	Autobody shops	Painters and repairers	Acute respiratory effects	questionnaire, spirometry, immunologic data (HDI-specific IgE and IgG)	Multiple	Cross-shift; cross-week	Acute/chronic	Reversible	Proportional/quantal	Hexamethylene diisocyanate (HDI)	Qualitative task event	Qualitative	NA	Cross-shift; cross-week	Multiple	NA	number of short-term peak exposures events	Not reported	NA		No
CA-13	Rinsky et al., 2002	Cohort	Rubber operations	All workers	Leukemia	Mortality	Once	>20 yrs past exposure	Chronic	No reversible	Not proportional	Benzene	Measured inhalation exposure	Not reported	Not reported	years	Multiple	Not reported	highest exposure level experienced by an individual	Not reported	Not reported		Yes, cumulative, mean, and highest exposure and duration	Only cumulative exposure results reported.
S&BD-2	Rosenman et la., 2005.	Cross-sectional	Beryllium manufacturing	All former workers	Beryllium sensitization; Chronic beryllium disease;	Beryllium sensitization; chronic Be disease ( Medical screening or questionnaire)	Once	10 years after exposure (1988)	Chronic	Irreversible	Discere	Beryllium	Measured inhalation exposure	Area	Short duration and full shift samples	20 years, 1957-1976	Multiple times	Short duration	Highest task and average exposure	Fast/Slow	Not reported		Yes, cumulative, mean, and highest job; and highest task exposure	No exposure-response relationship observed for sensitization or CBD for any of the metrics
AR-8	Ryan et al., 2003.	Ecological analysis	University anatomy laborarory	Anatomy students	Acute irritation and respiratory symptoms	Questionnaire on irritant and respiratory symptoms (watery eyes, burning eyes, burning nose, burning throat, wheezing, cough etc);	Once	Hours - over a laboratory session	Acute	Reversible	Quantal	Formaldehyde; Methoanol; tVOC	Measured inhalation exposure	Personal and area	Real-time tVOC and time integrated formaldehyde and methanol measurements	Laboratory period	Multiple time over the period	Real-time	Highest tVOC concentration	Not reported	MIRAN, PID, OVM badges		Yes, session-long average and short term peak (real time)	only association with average exposure is reported, no comparison with peak
S&BD-3	Schuler CR, et al. (2012).	Cross-sectional	Beryllium manufacturing	All production and non production workers	Beryllium sensitization; Chronic beryllium disease;	Beryllium sensitization; chronic Be disease ( Medical screening or questionnaire)	Once	Short-term workers 1994-1999	Chronic	Irreversible	Discere	Beryllium	Measured inhalation exposure	Personal	Full shift TWA	6 years, 1994-1999 reconstructed	Multiple times	full-shift 6-8 hrs	Highest-job worked	Fast/Slow	37 mm cassettes and impactor samples		Yes, Highest, average and cumulative	Average and highest had similar ORs for sensitization. Cumulative not associated with sensitization. Avg and highest were higly correlated
BM-3	Suruda et al., 1994	Cross-sectional/follow-up/ecological	embalming students	embalming students	Biological monitoring (surrogates of health)	blood samples, swabs from nose and mouth (oral, nasal, lymphocyte biological markers)	Twice	86 days	Acute/Chronic	Not reported	Not reported	formaldehyde	Measured inhalation exposure	Not reported	full shift and short duration time integrated	8 hrs, cross shift	Multiple	Not reported	average	Not reported	Not reported		Yes, full shift average and short term peak (average); and cumulative	Only association between cumalative exposure and increases in buccal micronuclei is reported
AR-9	Uba G, et al. (1989).	Prospective cohort; ecological anlysis with exposure	Anatom laboratory	Medical students	Acute and chronic respiratory symptioms, bronchoconstriction	Bronchoconstriction (spirometry); Acute eye and upper respiratory irritation symptoms (questionnaire)	Multiple	Cross session (4 hrs) and across a year (7 months)	Acute and chronic	Reversible	Proportional/quantal	formaldehyde	Measured inhalation exposure	Personal and Area	Session long time integrated and real time exposures for formladehyde	7 months	Multiple times	session long (3-4 hrs); task based short duration; and real-time instantaneous	Short duration average	Not reported	impingers and ftir		Yes, session-long average and short term peak (average)	Only average exposure metric used in analysis
CA-14	Ulm K, et al. (2004).	Historical cohort	Stone and quarry industry	All workers	Cancer: Lung and silicosis	Lung cancer mortality among a cohort with silicosis. Death of compensated worker determined by insurance.	Once	Time of compensation (possibly starting as early as 1988) to 2001.	Chronic	No reversible	Not proportional	silica	Quntitative JEM based on exposure data	Quntitative JEM	Not reported	During years exposed	Not reported	Not reported	Max exposure category above OEL	Not reported	Not reported		Yes; peak (above threshld) average, and cumulative.	Exposure-response analyses with these metrics not done
S&BD-4	Virji et al., 2019	Cross-sectional	Beryllium manufacturing	All production and non production workers	Beryllium sensitization	Beryllium sensitization; ( Medical screening or questionnaire)	Once	Short-term workers 1994-1999	Chronic	Irreversible	Discere	Beryllium	Measured inhalation exposure, self reports, upset conditions	Personal and Area	Short duration and full shift TWA	6 years, 1994-1999	Multiple times	15 min-24 hrs	Max, Avg, P95 and Freq and Duration above threshold (2 ug/m3), peak event	Fast/Slow	37 mm cassettes and impactor samples		Yes, Maximum, P95 and average air and skin exposure	For air: Maximum, P95 and average has similar PRs for sensitization. All 3 metrics were higly correlated. For skin, average was associated with sensitization, not the maximum.
N-9	Vyskocil A., et al., (2012).	Cross-sectonal	Fibreglass reinforced plastics industry	All workers	Neurologic	Neurosensory and neuropsychological-memory, reaction time, attention capacity, capacity to differentiate similar colors (questionnaire) Nasal and throat irritation symptoms were also measured. Biomonitoring as well.	Once	3mo-31 years of employment	Chronic/Acute	Not reported	Not reported	Styrene	Measured inhalations exposure	Area	Real-time	8 hours	Once	15-minutes	Yes/No; concetrations above average values	Slow	Portable GC		Yes, full shift average and short term peak (average)	No associations of any of the mtrics with battery of sensory tests
AR-10	Wegman et al. (1994).	Intensive prospective cohort	Borax mining and refining plant	All workers	Acute and chronic irritation and respiratory symptoms	Acute respiratory irritation-symptoms of eye, nose, and throat irritaiton; sneezing; nose bleeds; coughing; and breathlessness (questionnaire). Chronic health effects (spirometry)	Many times per day over 4 days; and twice over 7 years	Acute (cross shift) and chronic (7-yr)	Acute and chronic	Reversible	Quantal	Sodium borates	Measured inhalation exposure	Personal	Real-time exposures. short-term peak exposures (15-minute).	full-shift over 4 days and over 7 years	Multiple time over the period	15 min and 6 hrs	15-min average and full shift average	Not reported	Miniram real-time dust monitors		No- only multiple peak metrics
AR-11	Wegman, et al.,( 1992)	Intensive prospective cohort	Borax mining and refining plant	All workers	Acute irritation and respiratory symptoms	Questionnaire on irritation and respiratory symptoms: eye, nose, throat irritation, coughing, breathlessness ; PEF	Many times per day over 4 days	1 hour intervals across shift over 4 days	Acute	Reversible	Proportional/quantal	Sodium Borates	Measured inhalation exposure	Personal	Real-time exposures	full-shift over 4 days	Multiple time over the period	15 and 5-min	Duration, frequency, magnitude of a peak (threshold)	Not reported	Miniram real-time dust monitors		Yes, full shift average and short term peak (average)	Both metrics were associated with acute affects (symptoms)
S&BD-5	Welinder HE, et al. (1994).	Cross-sectional	Electronics components production facilities	Epoxy resin exposed workers in casting departments and unexposed workers in nearby food industry	Sensitization	Immunoglobin E and G antibodies (serum)-formation of antibodies	Once	0.1-25 yrs of exposure	Chronic	Irreversible	Discere	Hexahydrophthalic anhydride (HHPA); methylhexahydrophthalic anhydride (MHHPA)	Measured inhalation exposure	Personal and area	Short-term exposures	1 year 1989-1990	Multiple	Short duration	Exposure > threshold (50 ug/m3) (yes/no)	fast	XAD-2 tubes		Yes, full shift average and short term peak (average)	Both metrics were associated with IgE
CA-15	Wong O, et al. (1999).	Case-control	Pertoleum industry	All workers	Cancer: leukaemia, acute myeloid leukaemia, multiple myeloma, and kidney cancer mortality	Cancer mortality (death certificates-ICD-8 Codes)	Once	1947-	Chronic	No reversible	Not proportional	Total hydrocarbons	Measured inhalation exposure	Not reported	Not reported	During years exposed	Not reported	Not reported	Frequncy of exposure> 500 ppm for 15-90 minutes.	Not reported	Not reported		Yes; duration, cumulative, frequency of peak, and time of first exposure	No significant associations were obseved for any of the cancer with any of the exposure metrics
AR-12	Woskie 1998	Intensive prospective cohort	Borax mining and refining plant	All workers	Acute irritation and respiratory symptoms	Questionnaire nose symptoms, and dose modeling (nasal osmolarity during symptom intervals)	Many times per day over 4 days	1 hour intervals across shift over 4 days	Acute	Reversible	Quantal	Sodium borate	Measured inhalation exposure and dose modeling	Personal	Real-time exposures and dose modeling	full-shift over 4 days	Multiple time over the period	15 min	15-min average exposure and dose	Not reported	Miniram real-time dust monitors		No
S&BD-6	Yokota K, et al., (2002).	Cross-sectional	Electronics components production facilities	Epoxy resin exposed workers	Sensitization	Sensitization and Smymptoms (eyes and airways): IgE antibody for HHPA (serologic investigations). Eye and respiratory symptoms (questionnaire).	Once	Not reported	Chronic	Irreversible	Discere	Hexahydrophthalic anhydride (HHPA); methylhexahydrophthalic anhydride (MHHPA)	Measured inhalation exposure; professional judgment	Area	Short-term exposures	4-6 years 1996/1998 - 2002	Multiple	Short duration	Yes/No	fast and slow	silica-gel tubes		No
CVP-3	Zack JA & Suskind RR. (1980).	Historical cohort	Chemical manufactirung	TCP production and clean up workers	Mortality - all causes and disease specific	Total mortality and disease specific mortality based on death certificate e.g., cancer, respiratory, digestive, nervous, cardiovascular	Once	From 1949-end of 1979	Chronic	Not reported	Not reported	tetrachlorodibenzodioxin (TCDD)	1949 exposure to accidental release	Qualitative	NA	Event	Once	NA	Event Yes/No	Not reported	NA		No
