# Supplementary material for: Peak Inhalation Exposure Metrics Used in Occupational Epidemiologic and Exposure Studies
Source: Front Public Health. 2021 Jan 8;8:611693. doi: 10.3389/fpubh.2020.611693 (PMC7820770; doi:10.3389/fpubh.2020.611693)
Supplement: Supplementary file 2 [file Table_2.XLSX]

## Sheet: Supplementary Table S2
Study ID	Reference	Industry	Occupation/Department	Exposure Substance	Sample Type (personal or area)	Sampling Strategy (real-time -1-5 min, short term, task-based; time integrated-task based, 8-TWA)	Sampling Instrument (e.g., filter cassette, TD tubes, passive badge, Dustrak, PID etc.)	Sample Averaging Time (1-5 min, short term, task-based, 8-TWA)	Peak Summary Exposure Metric (average, maximum, 95th percentile etc.)
Air Pollution	Adams et al., 2001.	Environmental	City residents commuting	PM 2.5	personal	short duration Time-integrated (sampling duration range 16-59 minutes)	gravimetric/filter cassette	short term	arithmatic mean, geometric mean, maximum
PM	Asmi et al., 2009.	transportation	commuters and drivers in Finland	PM 2.5, and PM<2.5 microm black carbon	area and personal	real-time;1 min average; 5 min for BC; 5-8 hrs shift	Condensation particle counter; personal Data Rams; AE-42 Aethalometer; filter	instantaneous (instrument)	maximum, P95 and plots
Gases	Astrakianakis et al., 1998.	pulp industry	bleachery production workers, maintenance workers	Carbon monoxide; chlorine, chlorine dioxide (CIO2); hydrogen sulfide	personal	Real-time 1 minute long measurements	Electro-chemical gas sensors	Minute long measurements averaged over Short-term (ECS)	Maximum; #peaks >STEL (freq); #upset conditions; avg and highest conc of upsets; plots
Air pollution	Bartonova A et al., 1999	city residents	1 mile radius	PM amd Nox	Modeled	Modeled	NA	hourly for Nox; daily for PM	Average and 98th percentile
PM	Bauer K et al., 2018	Environmental	City bus riders	Carbon black	Seating area	real time	MicroAeth AE51	10s over 15 minutes	frequency and magnitute of peaks defined >300 ng/m3
PM	Bello A. et al., (2019)	Construction	operating engineers, laborers, crushing machine tenders, chipping workers	respirable dust	Area	real-time	DataRAM pDR 1500/1200	Instantaneous	Highest exposure
VOC/HC/Solvent; Gases	Bello et al., 2010.	hospitals, university	simulated cleaning tasks by cleaners	TotalVOCs, ammonia, 2 butoxyethanol	area and personal	real-time at 15 sec intervals; short term task-based	direct reading instrument with photo ionization detector (VOC); electrochemical sensor (Ammonia); TD tubes for organics	10-min task averages	Highest, average and plots
VOC/HC/Solvent	Bessonneau & Thomas, 2012.	healthcare industry	simulated hand disinfection procedures (hygenic and surgical)	ethanol	area	10 sec grab samples	air sampledinto bubbler and analyzed	10 sec	highest and mean concentration
Air pollution	Bhangar, et al., (2011).	residences in northern California	single-family homes	UFP (includes ozone, carbon dioxide, carbon monoxide)	area	Real-time 1-min interval avg	Condensation Particle Counter	67-140 hours; peak event=10 min at >10^10 #/min	maximum; # peaks/site
VOC/HC/Solvent	Bloom & Egeland, 1999.	electronics and aerospace industries	clean room mechanics	fluorocarbon 113 (FC 113)	personal	real-time continuous and short-term (13-79 minutes) measurements	MIRAN 1B infrared analyzer connected to Rustrak Ranger data logger; short tems sampling	Real-time measures (15 min avg) and short-term task concentrations	plots; arithmatic mean, geometric mean, maximum
Air pollution	Boogaard et al., 2010.	Urban area	inner-city streets of medium sized city in the Netherlands	UFP; PM10, soot	area	real-time, 1 minute; Time-integrated	Condensatino particle counter; impactors with teflon filters	6-hr avg concentration and 1 min summaries	1 min mean value; maximum concentration; P95 for 6 hrs avgv
Air pollution; Gases	Brace & Peterson, 1998.	Mount Rainier National Park region	various distances outside major city	Tropospheric ozone	area	Real time (houtly)	Electronic ozone analyzer	hourly, daily, and monthly	maximum, mean; plots
Physical agent EMF	Bracken et al., 2001.	electrical industry	cable splicers	Magnetic fields	Personal and area	Real-time, 1.5 s personal, 2 min area	Personal exposure (EMDEX II Datalogger); area Reference Meter (EDMEX)	short-term tasks (0.2-3.8 hrs)	mean, maxi; P95; %>threshold; short-term tasks "peak"
Air Pollution	Brauer et al., 2000.	environmetal	restaurants and private homes and cooking sources	PM 2.5 (indoor)	area	Real-time 1-5 min averages,	portable nephelometer	over 6 hour samples at different microenvironments	maximum of instantaneous in plots
Air Pollution	Brauer, M et al., (1999).	general population	various activities	Fine PM of various cutpoints	personal	real-time 2 min averaging	APC portable particle counter with personal PM2.5 samples	over6-8 hrs during specific activities	maximum of instantaneous in plots during activities
Physical agent EMF	Breysse et al., 1994.	telephone company workers	linkework and non-linework jobs	Extremely low frequency (ELF) magnetic field	personal	Real-time, 10sec interval	Personal exposure (EMDEX Datalogger)	full shift Job level summary	P95, maximum, duration >threshold; GSD; Autocorr
PM	Burkhart et al., 1999.	Nylon industry	nylon flocking workers	Particulate; microorganisms; gas/vapor	area	task-based; real-time	photometer	instantaneous (instrument)	maximum; plot
Air pollution; VOC	Chan LY et al., 2003.	city (urban) residents	public transportation modes (subway, taxi, non-air-conditioned bus, air-conditioned bus)	Volatile organic compounds benzene, toluene, ethylbenzene, and -xylenes	area	time-integrated: task-based (or route- based)	adsorbent tubes	route time (average 30-55 minutes)	mean and maximum
Air pollution	Cheng KC, et al. 2014.	Environmental	residential homes	CO	Area	Real time at 15 sec intervals for 7.5-8.5 hours	Multiple real-time instruments	Short-term (5-min) averages	Peak frequency, duration and marnitude (Highest); plots
Particulate Metal	Couch JR, et al., 2011	beryllium processing facility	various jobs and departments	beryllium	area	Time-integrated task/location (variable length) and DWA	Air sampling cassettes	Short duration for peaks and full shift	highest annual DWA for a job; highest short duration task for peaks
VOC/HC/Solvent	Cummings BJ & Booth KS, 2002.	flexible slabstock foam manufacturing facility	foam line workers (foam head operators, foam line operator, saw operator, bun handler)	toluene diisocyanate	personal	short-term (~15 minutes) compared to long term 8 TWA	Bayer Method 1.7.6 (filter cassette)	15-minute	mean, %>threshold; all short-term samples considered "peak"
Air pollution	Curto A et al., (2019)	Environmental	Rural residents	carbon black	Personal	real-time 5 min avg, 24 hrs	MicroAeth™	24 hours and instantaneous (intrument)	90th percentile for 24 hrs; highest fro intantaneous
Air pollution	Dasgupta, S et al. 2006.	Bangladesh residents	household members indoors	Indoor PM10	personal	Real-time-2mim for 24 hrs	dataRAM;	Hourly AVG during activities	Average hourly
Air pollution	de Kluizennar et al., 2017	Environmental	City residents	UFP	Personal	real-time; 24 hrs 5 days at 10s intervals	(DiSCmini,	10-s	# peaks and magnitude (P95) in micro environments; definition conc>95th/99th percentile for at least 5 minutes
Physical agent EMF	De Vocht et al., 2009.	MRI manufacturing	engineers	Static and time-varying magnetic field	personal	Real-time, 1 minute TWA	Personal dosimeter (Mr.Dose)	Variable tasks and full shift (69-462 mins)	Maximum; Average; # >threshold
Gases; VOC	De Vos, AJ, et al. (2009)	bushfires	firefighters	organic and inorganic compounds in smoke: respirable and inspirable particles, aldehydes, carbon monoxide	area for chamber; personal for field	short duration and real-time (sampling interval mot reported)	multigas monitor PGM50-5P (CO and VOC )	Short-term Peak exposure limits (15 min and 2 hrs)	Average; maximum
VOC/HC/Solvent	Deer et al., 1987	agriculture	grain inspection workers	carbon tetrachloride fumigant	personal	task-based grab samples	colorimetric tubes	instantaneous	mean and highest
PM	Demou E, et al. (2009).	nanoparticle production	university laboratories	nanoparticles	area	Real-time;	SMPS and condensation particle counter; SidePak and DustTrak with impactor	daily; 1 minute	maximum; plots
Air pollution	Di Marco G, et al. (2005).	Urban area	adult urban population of Helsinki, Finland	CO (carbon Monoxide)	personal	Real-time 1 min intervals over 40-60 hrs	Langan Model T15 Personal exposure monitor	short duration microenviroment time; 15 min and 1 hr moving averages	P95 and max for microenvironment; # peak>50mg/m3
Air pollution	Dons et al., 2019	Environmental	City residents	black carbon	Personal	real-time 5 min avg, 24 hrs	MicroAeth™	10 minutes peaks above 3.5 SD	# peaks/person day; peak detection alogirthm for real-time data as 10 min > 2500 ng/m3 and 3.5X SD;
PM	Edman et al., 2003	industrial production of wood pellets and briquettes	workers in wood pellet and briquette production	wood dust	personal	Real time	DataRAM	8 hr sampling time; 20 seconds	yes/no above threshold; plots
Air pollution; VOC	Edwards, RD, et al., (2005).	city residents (Athens,Helsinki, Oxford, Prague)	working adults	VOCs	personal	Time-integrated personal and microenvironments within 48 hrs (time not reported)	Perkin Elmer Tenax TA adsorbent tubes	long-term not reported	P90, max, and conc. > median
VOC/HC/Solvent	Fedoruk, MJ et al (2003).	Warehouse facility where degreaser located	Cleaning and degreasing task simulation	Benzene (9 or 58 ppm benzene solvents)	area	Short duration time-integrated 60 min and grab samples 60 sec	US EPA Method TO-14 and NIOSH Method 1501 (integrated and grab air samples)	1 hour and 1 min sample summaries	average and maximum
Air pollution; Gases	Fedoruk, MJ et al (2005).	Environmental	household	Ammonia in cleaners	area and personal	grab samples; realtime, short-tern and event specific TWA	Drager colorimetric tubes; PAC-III monitor; sorbent tubes	instantaneous; 60-seconds, short-term and event-specific TWA (7-32 min)	maximum; plots
VOC/HC/Solvent	Fevotte J, et al. (2006).	screw-cutting industry	workshop workers	Trichloroethylene (TCE)	NA	Qualitative TEM	Exposure reported in the literature	at least 15 minutes a day above peak	Categories of peak frequency (seldom, monthly, weekly): Threshold: exposure >= 200 ppm TCE for at least 15 minutes a day
Physical agent Noise	Fitzgerald G & O'Donnell B. (2012).	healthcare	orthopaedic operating room	noise exposure	area	Real-time	ISO-TECH SLM-1352N sounds level meter	3 sec	maximum
PM; Gases	Foreland et al., (2008).	Silicon Carbide industry	furnace, processing, and maintenance department workers	Total dust and respirable dust ( including quartz, cristobalite, non-fibrous SiC); Sulphur dioxide samples	personal	PM short term TI; SO2 real-time 10s avg;	Total dust-(Teflon filters) and respirable dust- (cellulose acetate filters with a cyclone); Sulphur dioxide- direct reading PAC III Drager Aktiengesellschaft)	Gases 10 sec average; PM 0.5-3.5 hrs	PM and Gases: GM; P95; gases Max ; tasks and jobs level avgs
Physical agent EMF	Forssen, UM., et al. (2004)	working women	Stockholm County	Low-frequency Magnetic field	personal	Real-time , every 4 seconds	(Emdex) magnetic field meters	workday and 24 hr	maximum and 90th percentile, duration > threshold included in JEM (for jobs)
Air pollution; Gas;	Franklin P, et al. (2006).	residential homes	kitchens	NO2	area	short-term, task-based (sampling during cooking period) vs. long-term	Passive sampling-Triethanolamine treated filter paper placed in a Petri dish	short term (average 3.7 hrs; range:1->8 hrs) over 3 day sampling period	Average; maximum; peak:avg ratio
PM	Freund A. et al. (2012).	construction	road construction (e.g. paving, milling workers)	UFP, PM <1um	personal	Real-time 1s	P-Trak condensation particle counter	15 min avg by jon title	Max, by job
Physical agent EMF	Fuentes 2008	healthcare industry	Magnetic resonance imaging workers	magnetic field exposure	personal	Real-time (resolution not reported-likely seconds)	Not reported	Full shift (6.5-13.25 hrs)	Peak as Max
Air pollution	Gibicar D et al., (2009)	Environmental	residents nearby chlor-alkali plant	Mercury	area	time integrated	Multiple samplers- Gardis-3 analyser, mist chamber, quartz fibre filter trap; soil, vegetable, fish samples	Average daily exposure;	Highest exposure for a day
Gases	Gwin KK, et al. (2005).	car racing	professional stock car racing team members	CO, toluene	personal	Real-time; grab samples	Area samples (organic compounds)-thermal desorption or charcoal tubes; area samples (lead)-filter; area sample (metal)-filter; direct reading (toluene)-Drager tubes; direct-reading (CO)-ToxiUltra atmospheric monitors	1 min svg; instantaneous; full-shift summaries	maximum; plots
VOC/HC/Solvent	Hallock et al, 1993	microelectronic fabrication industry	production and maintenance workers	Solvents: 2-ethocyethylacetate, nbutylacetate, xylenes, IPA, acetone, PGMEA	personal	real-time at 250 m-second and short-term task TI	direct reading Total VOC PID and chatcoal tubes for TI	0.5-16 minute averages;	ST mean, RT mean and maximm
VOC/HC/Solvent	Hansen AM., et al. (1992).	meat smokehouse	kiln workers	PAHs	personal	task-based	filters and adsorption tubes	task-based (14-327 minutes)	highest concentration while tending to kiln (task-based)
Other	Henneberger PK, et al., 2019	all	all	peak accidental exposure	JEM - professional judgment	NA	NA	NA	Yes/no irritant peak exposure
Gases	Hovland et al, 2012.	Nitrate fertiliser production plant	production department, nitric acid- and ammonia-production departments, and shippin gdepartment	CO, NH3, NO2	personal	real-time; 30 sec avg	CO, NH3, NO2-direct reading PACIII Drager Aktiengesellschaft	short term taskexposures	maximum ; PPM> specific value
Air Pollution; PM, Gas	Hu S., et al. (2009)	city residents (environmental)	close to freeway	PM (UFP, NOx, Particle Bound PAH)	area	Real-time 5s to 20	Multiple real-time instrumens CPC, FMPS, DustTrak, Ecochem, Teledyne,	instantaneous (intrument)	maximum from plots
Air Pollution; PM, Gas	Hu S., et al., (2012).	city residents (environmental)	residents of Los Angeles, CA	UFP, carbon black, NO	area	Real-time 5 sec UFP, 20s NO, 1 min BC intervals	CPC, FMPS, Aethalometer, Teledyne	instantaneous (intrument)	maximum from plots
VOC/HC/Solvent	Huizer et al., 2018	Petroleum	refining, road tanker terminals, rail car terminals, and ship terminals.	Benzene	Not avaialable	task-based short duration	Not avaialable	Not avaialable	95th percentile
PM	Jorgensen RB et al., 2016	Construction	Welders	UFP	Personal	Real-time	TSI FMPS	Not reported	AM, GM, GSD, Max for short duration tasks
VOC/HC/Solvent	Kauppinen TP, Niemela RI. (1985)	particleboard industry	various worksites within plants	Formaldehyde (also terpenes, solvents, heptachlor). Wood dust	area	task-based 1 hr for VOc; 4-6 hrs fro wood dust; real-time formaldehyde	Miran for formaldehyde; sampling pumps; filter	1 hr summary	men, median, max of 1 hr avgs
VOC/HC/Solvent	Keer S et al., 2018	Collision repair industry	Collision repair workers	Solvent	Personal	Real-time VEM	Velocicalc PID	instantaneous	highest exposure during certain tasks
PM	Kim B, et al (2014).	manufacturing of synthetic powders	nanosilica operators	Nanoparticles (nanosilica)	personal and area	Real-time 1- min interval; 2 days 24 hrs or full shift	Scanning mobility particle sizer; DiSC minature diffusion size classifier; nanoparticle surface area monitor	short term task exposures	GM; maximum; plots
Air pollution	Kurmi OP, et al. (2008).	domestic work	housework by resident (unpaid) in rural/urban nepal	PM 2.5 (indoor)	personal	Real-time at 1 minute for 24 hours	Photometric (DustTrak, sidepak)sampler	instantaneous (intrument)	maximum from plots
PM; Gases	Laitinen J et al., 2017	Power plant	Ash loader	inhalable dust; CO, NO, NO2	Area	real-time	Split 2, X-am 5600, X-am 7000 and Pac 7000	10s to 1 min	highest; plots
Physical agent Noise	Landon P, et al. (2005)	chemical facility	rail workers	Noise exposure	personal	real-time	Personal noise dosimeter	continuous (1s) for maximum impact noise; 12 hr average; 8 hr average	maximum unweighted and unaveraged impact noise (<1sec in duration); # samples > threshhold; Maximum A weighted continuous noise
Air Pollution; VOC	Lefebvre MA, et al. (2012).	Environmental	Cosmetic product users	Formaldehyde (FA)	area	Short-term time-integrated	Air sampling with pumps	5 minutes	mean and maximum
Air pollution	Li et al., 2017	Environmental	City commuters	PM2.5	Personal	Real-time	Not reported	1 hour	high concentration; plot
PM	Lillienberg L, et al. (2008)	metal machine shops	machine operators in metal machine shops producing metal	Metalworking fluid aerosols	personal	real-time; 1 min for 2 hours	DATARam	short duration intervals (2h)	maximum; duration and % > peaks exp; peak=2x the TWA full shift
VOC/HC/Solvent	Ludwig et al., 1983	Dry cleaning industry	pressers, seamstresses, front counter workers	perchloroethylene and other solvents	personal	short term task TI for 5 min and 15 min	charcoal tubes	5 min and 15 min tasks	AM, GM and %>OEL
Air pollution	Luengo-Oroz J & Reis S. (2019)	Environmental	City cyclists	UFP	Personal	Real-time (1s) while biking	Testo DiSCmini handheld nanoparticle counter	Instantaneous (1s)	Maximum
VOC/HC/Solvent	Macaluso M, et al. 2004	rubber industry	synthetic rubber workers	1,3-butadiene (BD), styrene (STY)	NA	Modeling - deterministic	Modeling	Variable duration tasks and peaks within tasks	Mean and max for variable duration tasks; #peaks; magnitude of peaks; Peak threshold: >100 ppm (BD); >50 ppm (STY)
PM; Noise	Marcias G et al., 2019	Flight/aviation	aircraft personnell operating on taxiway	Fine/UF Particles; Noise	Personal and area UFP and Personal Noise	Real-time UF and real time noise; 2.5 hour sampling	DISCmini diffusion charger; Larson Davis souund level meter	Instantaneous measurements (1s)	UFP - Maximum; Noise C-weighted peak noise maximum jof jobs tasks
Gases	McDonnell PE, et al. (2008).	swine farms	swine farm workers	airborne contaminants: ammonia,carbon dioxide,	personal	real-time	Toxipro single gas detector; Anagas CD 98 infrared analyser;	Continuous	maximum
PM	McGarry P, et al. (2011).	offices	office workers around laser printer	particulate	area	Real-time for 8-24 hr: 5 sec; 1 sec; 1 sec	Condensation Particle Counter; P-trak; Dust-trak	Instrument time	Highest; plots; to identify specific activities during peak; value greater than factors of background
PM	McGarry P, et al. (2013).	nanotechnology processes	laboratory research and commercial nanotechnology processes	particulate	area	Real-time; 1-5 seconds	Condensation Particle Counter; Optical particle counter; DustTRak	instantaneous and 30 min averages for variable duration processes	mean and highest; plots; to identify specific activities during peak; value greater than factors of background
PM	Meijster, et al., (2008).	baking and flour processing industry	bakery, flour mills, ingredient production plant workers	Flour dust	personal	real-time data logged every 3 seconds for 4-8 hours	DataRam (particle concentration)	summarized at job level and by by variable short dutation tasks and activities.	Peak threshold of 1 mg/m3 of dust; magnitude (median, higest), duration (median/highest) and frequency (#peaks) per hr; cumulative peak=average peak concentration*peak duration
Air pollution	Mila et al., 2018	Environmental	City residents	PM2.5	Personal	Real-time, 10s 24 hrs	RTI MicroPEM	hourly	highest hourly measure
Gases	Mokogwu N & Semple, 2017	Food vendor	City food vendors	Carbon monoxide	Personal	real-time	Lascar carbon monoxide data logger	15-20 minutes; 1 min avgv	1-min max
Gases	Monse C, et al. (2014)	mining	underground potash miners	CO2	personal	real-time 10sed intervals	CO2 monitor PAC 7000	3-4 hours samling time	# peaks (freq); peak duration; highest; #% > threshold (OEL); plots. Peak defined as >3 vol.%
VOC/HC/Solvent	Morshed MM, et al. (2010).	agriculture	spray operators	paraquat dichloride herbicide	personal	task-based;	Passive patch samplers; pump connected to filter (for peak)	during spray (task-based; approx 25 min), 0-4 hr post spray, 4-8 hr post spray	mean and highest during spraying tasks (task-based)
Air pollution	Ng SP, et al. (2005).	city residents exposure post 9/11 World Trade Center disaster;	home-makers, office/shop-workers, and students/children	PM2.5	area	Real-time hourly averages and 12-hrs avg	Outdoor monitoring station	hourly and 12 hrs avgs	maximum concentration
PM	Nieuwenhuijsen et al., 1995.	flour mills and bakeries	bakery, flour mill, and packing station workers	dust and flour aeroallergens	personal	short- term task-based	Personal samplers with PTFE filters-gravimetric	variable short duration task summaries and modeling	AM, GM, Max of tasks
Physical agent EMF	Park D, et al., 2016	Semiconductor manufacturing process	wafer fabrication and chip packaging operations	extremely low-frequency magnetic fields	Personal	Real-time for >6 hrs, 4 s resolution	portable EMDEX	4s	# peaks per hr and peak conc by job; peak conc. > AM
VOC/HC/Solvent	Paustenbach D, et al. (2001).	adhesives	methyl 2-cyanoacrylate and ethyl 2-cyanoacrylate manufactuers, mixers, bottler, and packagers	ethyl and methyl cyanoacrylates (airborne)	personal and area	short-term task (7-20 min) and intermediate tasks (30-130 min)	Personal sampling pumps with sorbent tubes	15 min or less during tasks	maximum and mean of short- and intemediate duration tasks
VOC/HC/Solvent	Persoons R, et al. (2010).	composting facility	composting worker	bioaerosols, 27 microbial VOCs (e.g.terpenes etc)	area;	short term TI bioaerosol 30s-4 min samples; MVOC samples 15 minutes	anderson impactor for bioaerosol; TD tubes for MVOC	15 min; task-based	GM, GSD, maximum
VOC/HC/Solvent	Persoons R, et al. (2012).	healthcare	pathology laboratory	Formaldehyde, toluene	NA	Modeling - deterministic	Modeling approach to estimate occ exposures	15 min and instantaneous	maximum and mean of 15 min; avg, median, P95
VOC/HC/Solvent	Pfaffi P & Saamanen A. (1993).	styrene production	unknown	styrene	unknown	Short-term time-integrated tasks	unknown	15 min TWA	Highest; >100 ppm short-term reference value
VOC/HC/Solvent	Preller L, et al.,(2004)	spraying operations	paint, primer, resin, glue applicators	Organic Solvents: n-Butyl acetate & n-decane; Styrene & acetone; Acetone & n-hexane; Ethyl acetate & acetone; m(p)-Xylene, iso-butanol,toluene	personal	real-time (1sec interval)	MiniRAE Photo-Ionization Detector	5 sec, 1 and 15 min moving averages	Peak cocn. >TWA exposure; number of peaks per hour, the duration of a peak, the maximum concentration within a peak, the average concentration within a peak, the ratio between maximum and average concentration within a peak and the average time between two peaks
PM	Ragde SF, et al., 2016	Healthcare	OR staff	UFPs from surgical smoke	Personal	Real-time, 1s resulution	TSI FMPS	instantaneous 1s	Max measured conc for job; plots
VOC/HC/Solvent	Raisanen J, et al. (2001).	dry cleaning	commercial and industrial dry cleaning operators, pressers, and customer service workers	PCE emissions (tetrachloroethylene)	personal and area	real-time at 2 min intervals; short-term	FTIR and active pumps-charcoal tubes and passive organic vapor monitors	2-4 hrs task duration	mean for ST and maximum for RT
Air pollution	Reisen et al., 2019	Indoor environment	residential homes	PM 2.5	Area	Real-time 5 min;	E-Sampler-9800 outdoor and DustTrak indoors	hourly averages	hourly maximum
VOC/HC/Solvent	Rushton L. (1996).	petroleum marketing and distribution industry	distribution workers	benzene	NA	Judgment based on data	Not reported	Task-based estimates 1-15 min and 15-60 min.	Duration, intensity, frequency
Air pollution	Saksena S, et al. (2007)	indoor residential	indoor residential cooking	Carbon monoxide	personal	Real-time, 1 min for 24 hours	T82 real-time potentiometric monitor	Instantaneous (instrumen)	maximum and plots
Physical agent EMF	Schaap et al., 2014	Healthcare and Research MRI facilities	All workers	Electromagnetic field exposure	Personal and area	Real-time Full shift	Portable MF Dosimeter	Instntaneous	AM, GM, GSD, R0.95 of highest instantaneous exposure by job
VOC/HC/Solvent	Scheepers PTJ et al., 2018	Anatomy lab	Faculty, staff and students	formaldehyde	Personal	15 minutes task-based`	Adsorbent tube	15-min	15-min highest exposures from task-based measures
Air pollution; VOC	Schlink et al., 2016	Environmental	Indoor Air	VOCs	Personal	long-term time intgrated, time not reported	3M OVM passive badges	Not reported	highest measured and calculated peak concentration
Physical agent Noise	Schmidt JH, et al. (2011).	entertainment industry	musicians	noise	personal	Real-time	Bilateral minature microphones	1 sec for 30-90 minute sessions	maximum C-weighted Sound pressure Level; #peaks above threhold; highest A weighted continuous; average peak magnitude
Physical agent Noise	Seixas et al., 2005.	construction	construction trade apprentices	noise	personal	real-time 1 min intervals	Noise dosimeters (Quest, Q-300)	Full-shift and task pased	Max continuous; Max/avg as peakiness metric
Air pollution	Semple S, et al. (2012)	Environmental	backseat where smoking does not occur	PM2.5 from cigarette smoking	personal	real-time short duration (data logged every 1 minute; journey ranged from 5-70 min)	Sidepak AM510 with impactor	summary by journey	maximum; AM, GM, Duration >peak; Peak threshold (WHO iIAQ guidance)
PM	Shepard MN & Brenner S. (2014).	engineered nanoparticles facility	Fabrication, subfabrication, and wastwater treatment workers	nanoparticles	personal	real-time 1s averaged to 5s, 30s and 1 min for data analysis	Direct-reading CPC, OPC, SMPS	task-based 17-151 minutes summaries	maximum, median and mean of tasks
PM; VOC	Smith TJ, et al. (2012).	transportation	truck terminals and community surrouding areas	air pollutants- VOCs, PM2.5	area; personal	real-time 1 min avg, further summarized to 5 min averages	Photo-ionization detection meter; dust-trak	12 hr sampling time	highest; 95th percentile; plots
Air pollution; VOC	Su FC, et al. (2012).	Environmental	adult residents	VOCs	personal	time integrated	Passive OVM3500 samplers with Gas chromatography;	48-72 hr sampling	Max, P98, P95 and P90 values
VOC/HC/Solvent	Svedberg U & Galle B. (2000).	wood	sawmill sawshed	terpene	Area	Real time at 5 min for FTIR;	Long Path FTIR, PID and personal adsorbent samples 54 and 200minutes	instantaneous (intrument)	Average, highest, plots
VOC/HC/Solvent	Svedberg U & Johanson (2013).	shipping and warehouse industries	stripping (unloading shipping container) workers	VOCs	personal and area	real time and task-based (short-term) while opening containers	adsorbent tube; photoionization detector (1 min avg), FTIR (30s-2 min) intrervals	Instantaneous (instrument)	maximum relative conc.; plots
Gases	Tang UW & Wang Z. (2006).	urban Macao, China	drivers	NO, CO, CO2, hydrocarbon, PM1, PM2.5, PM10	personal and area	real-time 1 and 2 sec intervals	Mobile laboratory to measure emissions by vehicle-following- DustTrak,	instantaneous (instrumen)	maximum,plots
VOC/HC/Solvent	Vayghani SA & Weisel C. (1999).	full service gasoline service station	inside automobile cabins	Methyl tertiary-butyl ether (MTBE), benzene, toluene	area	task-based (during fueling)	adsorbent tubes	3 min	Mean, GM, P95, Max
Gases	Velusami B, et al. (2003).	composting	mushroom storage facilities	Hydrogen sulphide gas	area	Real-time 10 sec average	GRAE and ITX gas monitors	instantaneous (instrumen)	maximum;
VOC/HC/Solvent	Vetter R, et al. (1993).			formaldehyde (resins, molding compounds, liquid formaldehyde solutions)	not reported	Time-integrated	Not reported	8 hr TWA exposure; peak exposure duration not reported	Highest TWA for jobs; peak exposure categories
VOC/HC/Solvent	Viegas S, et al. (2009).	anatomy and pathology labs	pathologists, technicians and assistants	formaldehyde	area	Real-time	Photo Ionisation Detection Equipment	Instantaneous (intrument)	Measured values; %>threshols (ceiling)
VOC/HC/Solvent	Virji et al., 2019	Healthcare	healthcare workers	Total VOCs	Area and personal	real-time, task-based, 5 minute averages	ppbRae and ToxiRae	5 and 15 minutes; and short duration tasks	GM, P95, GSD for short duration and 15 min tasks;
Particulate Metal	Virji, MA, et al., 2010.	Manufacturing beryllium	all workers	Beryllium	pesonal	Time-integrated full shift	cassettes	full shift	GM-GSD; Max; P95; %>threshold; GSD;
Physical agent Noise	Voitl P et al., 2019	Healthcare	pediatricians and workers in pediatricianoffice	Noise	Area	real-time, 1 s for 1-2 hrs	Bru¨el & Kjær 2250 Light sound level meter	sampling duration, hrs	C-weighted peak noise average
Air Pollution	Wallace L & Ott W. (2011).	indoor	homes, cars, restaurant exposure	UFPs	personal	real-time 1 sec and 9ec	CPC, SMPS	short duration activity tasks	highest and avg per activity task and plots
Air pollution	Wallace L, et al. (2006).	North Carolina residents	health-impaired residents throughout all 4 seasons	PM and UFPs	personal	real-time-1 min; Short term task-based; 7 days of sampling;	DataRAM	Instantaneous (instrumen)	maximum - peaks during tasks; plots
Gases	Westberg 2008.	healthcare	delivery suite workers (midwives, assistant midwives)	Nitrous oxide	personal	short-term	Diffusive samplers analyzed by thermal desorption and GC-MS	15 min avg summarized by hospitals	mean, GM, maximum;%>OEL
PM	Woskie 1994.	production	workers producing sodium tetraborate	Dust; boron	personal	real-time 1 minto 15 min avg over full shift of 6 hrs	gravimetric samplerMIniRam with a datalogger	summary of 15 min and full shift	gm, am, gsd, percentiles by jobs
Air pollution; Noise	Yao et al., 2017	Environmental	City commuters	Noise	Personal	Real-time	Noise dosimeters	14-47 minutes	maximum of Peak noise exposure
PM	Zhang M, et al. (2013).	automobile manufacturing	workers exposed to gas metal arc welding process	nanoparticles	area	Real-time; 1 min, 3 min intervals	DustTrak, P-Trak, SMPS; AeroTrak	sampling duration of realtime	Mean, maximum; plots
